# Supplementary material for: Women's empowerment and child nutrition: The role of intrinsic agency
Source: SSM Popul Health. 2019 Nov 20;9:100475. doi: 10.1016/j.ssmph.2019.100475 (PMC6978483; doi:10.1016/j.ssmph.2019.100475)
Supplement: Multimedia component 2 [file mmc2.xml]

<?xml version="1.0" encoding="UTF-8" standalone="no"?><data:data><datasets><author>rebecca.evelyn.jones@emory.edu</author><type>0</type><dataset><value>1</value><reason>The authors do not have permission to share data</reason><comments/></dataset></datasets></data:data>
